# Supplementary material for: Apolipoprotein L1 (APOL1) renal risk variant-mediated podocyte cytotoxicity depends on African haplotype and surface expression
Source: Sci Rep. 2024 Feb 14;14:3765. doi: 10.1038/s41598-024-53298-4 (PMC10866943; doi:10.1038/s41598-024-53298-4)
Supplement: Supplementary file 3 — Supplementary Table S2. [file 41598_2024_53298_MOESM3_ESM.xlsx]

## Sheet: Haplotype frequencies
Supplementary Table S2. APOL1 haplotypes in 1000 Genomes and clinical data sets.
Supplementary Table S2a. APOL1 Haplotypes in 1000 Genomes Project phase 3
								% of each super population with given haplotype				% of each haplotype within super populations
Haplotype	Variant	n	% of Total	AFR n	AMR n	EAS n	EUR n	AFR %	AMR %	EAS %	EUR %	AFR %	AMR %	EAS %	EUR %
KIK	G0	927	46.0736	54	250	315	308	8.18182	72.0461	62.749	61.2326	5.82524	26.9687	33.9806	33.2255
	G1	0	0	0	0	0	0	0	0	0	0	0	0	0	0
	G2	3	0.149105	3	0	0	0	0.454545	0	0	0	100	0	0	0
EMR	G0	470	23.3598	17	71	187	195	2.57576	20.4611	37.251	38.7674	3.61702	15.1064	39.7872	41.4894
	G1	3	0.149105	2	1	0	0	0.30303	0.288184	0	0	66.6667	33.3333	0	0
	G2	5	0.248509	4	1	0	0	0.606061	0.288184	0	0	80	20	0	0
EIK	G0	194	9.64215	180	14	0	0	27.2727	4.03458	0	0	92.7835	7.21649	0	0
	G1	245	12.1769	240	5	0	0	36.3636	1.44092	0	0	97.9592	2.04082	0	0
	G2	113	5.6163	108	5	0	0	16.3636	1.44092	0	0	95.5752	4.42478	0	0
Other*		52	2.58449	52	0	0	0	7.87879	0	0	0	100	0	0	0
	Totals	2012		660	347	502	503
	% of totals of each population			32.8032	17.2465	24.9503	25
2012 unrelated samples (33% of which were AFR) of phase 3 1000 Genomes Project data were evaluated, revealing 3 African G2-KIK (0.15% of total, 0.45% of AFR) but no G1-KIK samples (blue highlights).
There were also 3 African G1 (2 AFR, 1 AMR) and 5 G2 samples (4 AFR, 1 AMR) on the EMR haplotype background (peach highlights), making up 0.3 and 0.6% of the AFR population, respectively.
Percentages were calculated two ways: as % of each super population for any given haplotype (in black), showing for example that 36% African EIK samples are G1, versus only 16% G2;
and as % of each haplotype within each superpopulation (purple font), illustrating that ≥93% of EIK haplotypes are African (AFR), with the remainder being admixed American or Hispanic (AMR)
similar to that reported by Giovinazzo et al.
AFR, African; AMR, admixed American and Latin American; EAS, East Asian; EUR, European. * Other includes all other haplotypes with a frequency of <1%.
Supplementary Table S2b. APOL1 Haplotypes in Genentech clinical samples
								% of each super population with given haplotype				% of each haplotype within super populations
Haplotype	Variant	n	% of Total	AFR n	AMR n	EAS n	EUR n	AFR %	AMR %	EAS %	EUR %	AFR %	AMR %	EAS %	EUR %
KIK	G0	20497	62.6513	129	850	971	18547	12.6719	79.1434	70.9795	63.3955	0.62936	4.14695	4.73728	90.4864
	G1	0	0	0	0	0	0	0	0	0	0	0	0	0	0
	G2	11	0.0336227	8	1	0	2	0.785855	0.0931099	0	0.0068362	72.7273	9.09091	0	18.1818
EMR	G0	11313	34.5794	78	169	393	10673	7.66208	15.7356	28.7281	36.4814	0.689472	1.49386	3.47388	94.3428
	G1	28	1.39165	23	0	0	5	3.48485	0	0	0.994036	82.1429	0	0	17.8571
	G2	21	1.04374	16	4	0	1	2.42424	1.15274	0	0.198807	76.1905	19.0476	0	4.7619
EIK	G0	242	0.739699	214	28	0	0	21.0216	2.60708	0	0	88.4298	11.5702	0	0
	G1	307	0.938379	291	16	0	0	28.5855	1.48976	0	0	94.7883	5.21173	0	0
	G2	178	0.544076	175	3	0	0	17.1906	0.27933	0	0	98.3146	1.68539	0	0
Other*		119	0.363736	84	3	4	28	8.25147	0.27933	0.292398	0.0957069	70.5882	2.52101	3.36134	23.5294
	Totals	32716		1018	1074	1368	29256
	% of totals of each population			3.11163	3.2828	4.18144	89.4241
Analysis of 32,716 Genentech unrelated clinical samples (most of which were EUR, with only 3.11% AFR) yielded 11 G2-KIK samples (8 AFR, 1 AMR, 2 EUR), but again no G1-KIK.
The EMR haplotype had more G1 (28) and G2 (21) samples, mostly in AFR. Abbreviations as in (a). * Other includes all haplotypes with a frequency < 1%
